# Supplementary material for: Hybrid Sol-Gel Surface-Enhanced Raman Sensor for Xylene Detection in Solution
Source: Sensors (Basel). 2021 Nov 27;21(23):7912. doi: 10.3390/s21237912 (PMC8659955; doi:10.3390/s21237912)
Supplement: Supplementary file 1 [file sensors-21-07912-s001.zip]

Archive with 1 entries (1 files):
- sensors-1452846-supplementary.pdf
